# Supplementary material for: Association between bacterial homoplastic variants and radiological pathology in tuberculosis
Source: Thorax. 2020 Jun 15;75(7):584–91. doi: 10.1136/thoraxjnl-2019-213281 (PMC7361023; doi:10.1136/thoraxjnl-2019-213281)
Supplement: Supplementary data [file thoraxjnl-2019-213281supp003.csv]

	lane_id	�sample_id	ena_sample_id	ena_run_id
1	14722_6#23	2926STDY5723485	ERS518796	ERR751372
2	14722_6#51	2926STDY5723553	ERS518863	ERR751400
3	14722_6#53	2926STDY5723557	ERS518867	ERR751402
4	14722_6#54	2926STDY5723563	ERS518873	ERR751403
5	14722_6#61	2926STDY5723575	ERS518885	ERR751410
6	14722_6#67	2926STDY5723589	ERS518899	ERR751416
7	14722_6#75	2926STDY5723602	ERS518912	ERR751424
8	14722_6#78	2926STDY5723605	ERS518915	ERR751427
9	14722_6#82	2926STDY5723610	ERS518920	ERR751431
10	14722_6#85	2926STDY5723614	ERS518923	ERR751434
11	14722_7#1	2926STDY5723827	ERS519134	ERR751445
12	14722_7#10	2926STDY5723870	ERS519177	ERR751454
13	14722_7#11	2926STDY5723871	ERS519178	ERR751455
14	14722_7#13	2926STDY5723875	ERS519182	ERR751457
15	14722_7#14	2926STDY5723877	ERS519184	ERR751458
16	14722_7#15	2926STDY5723878	ERS519185	ERR751459
17	14722_7#16	2926STDY5723880	ERS519187	ERR751460
18	14722_7#2	2926STDY5723828	ERS519135	ERR751446
19	14722_7#21	2926STDY5723888	ERS519195	ERR751465
20	14722_7#23	2926STDY5723890	ERS519197	ERR751467
21	14722_7#24	2926STDY5723891	ERS519198	ERR751468
22	14722_7#27	2926STDY5723899	ERS519206	ERR751471
23	14722_7#28	2926STDY5723903	ERS519209	ERR751472
24	14722_7#3	2926STDY5723834	ERS519141	ERR751447
25	14722_7#4	2926STDY5723839	ERS519146	ERR751448
26	14722_7#5	2926STDY5723842	ERS519149	ERR751449
27	14722_7#50	2926STDY5723457	ERS518768	ERR751494
28	14722_7#6	2926STDY5723851	ERS519158	ERR751450
29	14722_7#7	2926STDY5723861	ERS519168	ERR751451
30	14722_8#1	2926STDY5723766	ERS519074	ERR751540
31	14722_8#10	2926STDY5723781	ERS519089	ERR751549
32	14722_8#11	2926STDY5723782	ERS519090	ERR751550
33	14722_8#12	2926STDY5723784	ERS519092	ERR751551
34	14722_8#14	2926STDY5723786	ERS519094	ERR751553
35	14722_8#16	2926STDY5723788	ERS519096	ERR751555
36	14722_8#2	2926STDY5723767	ERS519075	ERR751541
37	14722_8#20	2926STDY5723792	ERS519100	ERR751559
38	14722_8#28	2926STDY5723800	ERS519108	ERR751567
39	14722_8#34	2926STDY5723807	ERS519114	ERR751573
40	14722_8#36	2926STDY5723809	ERS519116	ERR751575
41	14722_8#38	2926STDY5723812	ERS519119	ERR751577
42	14722_8#40	2926STDY5723815	ERS519122	ERR751579
43	14722_8#41	2926STDY5723817	ERS519124	ERR751580
44	14722_8#43	2926STDY5723819	ERS519126	ERR751582
45	14722_8#46	2926STDY5723822	ERS519129	ERR751585
46	14722_8#47	2926STDY5723823	ERS519130	ERR751586
47	14722_8#49	2926STDY5723825	ERS519132	ERR751588
48	14722_8#51	2926STDY5723830	ERS519137	ERR751590
49	14722_8#54	2926STDY5723833	ERS519140	ERR751593
50	14722_8#58	2926STDY5723838	ERS519145	ERR751597
51	14722_8#65	2926STDY5723847	ERS519154	ERR751604
52	14722_8#67	2926STDY5723849	ERS519156	ERR751606
53	14722_8#69	2926STDY5723852	ERS519159	ERR751608
54	14722_8#71	2926STDY5723854	ERS519161	ERR751610
55	14722_8#74	2926STDY5723857	ERS519164	ERR751613
56	14722_8#79	2926STDY5723864	ERS519171	ERR751618
57	14722_8#82	2926STDY5723867	ERS519174	ERR751621
58	14722_8#83	2926STDY5723868	ERS519175	ERR751622
59	14722_8#85	2926STDY5723874	ERS519181	ERR751624
60	14722_8#87	2926STDY5723879	ERS519186	ERR751626
61	14722_8#88	2926STDY5723883	ERS519190	ERR751627
62	14722_8#90	2926STDY5723885	ERS519192	ERR751629
63	14722_8#93	2926STDY5723895	ERS519202	ERR751632
64	14722_8#94	2926STDY5723896	ERS519203	ERR751633
65	14722_8#95	2926STDY5723898	ERS519205	ERR751634
66	14892_2#1	2926STDY5723525	ERS518835	ERR779842
67	14892_2#37	2926STDY5723599	ERS518909	ERR779873
68	14892_2#39	2926STDY5723606	ERS518916	ERR779874
69	14892_2#43	2926STDY5723631	ERS518940	ERR779878
70	14892_2#46	2926STDY5723648	ERS518957	ERR779881
71	14892_2#51	2926STDY5723671	ERS518980	ERR779885
72	14892_2#63	2926STDY5723716	ERS519024	ERR779894
73	14892_2#66	2926STDY5723721	ERS519029	ERR779897
74	14892_2#73	2926STDY5723728	ERS519036	ERR779904
75	14892_2#76	2926STDY5723732	ERS519040	ERR779907
76	14892_2#83	2926STDY5723748	ERS519056	ERR779914
77	14892_2#84	2926STDY5723749	ERS519057	ERR779915
78	14892_2#86	2926STDY5723751	ERS519059	ERR779917
79	14892_2#89	2926STDY5723755	ERS519063	ERR779919
80	14892_2#94	2926STDY5723762	ERS519070	ERR779924
81	14892_2#95	2926STDY5723764	ERS519072	ERR779925
82	14893_2#10	2926STDY5723639	ERS518948	ERR775302
83	14893_2#17	2926STDY5723647	ERS518956	ERR775309
84	14893_2#25	2926STDY5723657	ERS518966	ERR775317
85	14893_2#26	2926STDY5723659	ERS518968	ERR775318
86	14893_2#29	2926STDY5723662	ERS518971	ERR775321
87	14893_2#30	2926STDY5723664	ERS518973	ERR775322
88	14893_2#36	2926STDY5723673	ERS518982	ERR775328
89	14893_2#4	2926STDY5723632	ERS518941	ERR775296
90	14893_2#45	2926STDY5723683	ERS518992	ERR775337
91	14893_2#48	2926STDY5723687	ERS518996	ERR775340
92	14893_2#49	2926STDY5723688	ERS518997	ERR775341
93	14893_2#50	2926STDY5723689	ERS518998	ERR775342
94	14893_2#56	2926STDY5723699	ERS519008	ERR775348
95	14893_2#80	2926STDY5723753	ERS519061	ERR775372
96	14893_2#81	2926STDY5723759	ERS519067	ERR775373
97	14893_2#82	2926STDY5723760	ERS519068	ERR775374
98	14893_2#83	2926STDY5723763	ERS519071	ERR775375
99	14893_2#85	2926STDY5723768	ERS519076	ERR775377
100	14893_2#87	2926STDY5723775	ERS519083	ERR775379
101	14893_2#89	2926STDY5723778	ERS519086	ERR775381
102	14893_2#95	2926STDY5723826	ERS519133	ERR775387
103	15277_3#52	2926STDY5723572	ERS518882	ERR845936
